# Supplementary material for: Thieno[2,3-b]pyridines as a Novel Strategy Against Cervical Cancer: Mechanistic Insights and Therapeutic Potential
Source: Int J Mol Sci. 2025 Mar 14;26(6):2651. doi: 10.3390/ijms26062651 (PMC11942470; doi:10.3390/ijms26062651)
Supplement: Supplementary file 1 [file ijms-26-02651-s001.zip]

Archive with 1 entries (1 files):
- ijms-3482049-supplementary.pdf
